# Supplementary material for: Surfing in the storm: how Paraburkholderia xenovorans thrives under stress during biodegradation of toxic aromatic compounds and other stressors
Source: FEMS Microbiol Rev. 2025 May 19;49:fuaf021. doi: 10.1093/femsre/fuaf021 (PMC12117332; doi:10.1093/femsre/fuaf021)
Supplement: fuaf021_Supplemental_File [file fuaf021_supplemental_file.xlsx]

## Sheet: TableS1
Table S1. Number of chaperone genes identified in P. xenovorans LB400 and other bacterial strains
	Classical caperones														Stress response chaperones							AAA+ protease complex					Periplasmic chaperones or proteases
Organism	TF	GroEL	GroES	DnaK	DnaJ	DjlA	CbpA	GrpE	ClpB	HtpG	HscA	HscB	MsrA	MsrB	Hsp20	Hsp31	Hsp33	CnoX	RidA	SlyD	SlpA	ClpA	ClpC	ClpX	ClpP	Lon	FtsH	HtrA	Skp	SurA	YidC	Spy	HdeA	HdeB
Aromatoleum evansii KB740	1	1	1	1	2	0	0	1	1	1	1	1	2	1	3	0	1	2	9	0	2	1	0	2	1	1	2	2	0	5	1	1	0	0
Cupriavidus metallidurans CH34	1	1	1	2	1	0	0	1	1	1	1	1	3	2	0	0	1	3	10	0	2	1	0	1	1	2	1	2	1	4	1	0	0	0
Rhodococcus jostii RHA1	1	3	1	9	4	0	0	3	1	1	0	0	1	1	4	1	0	6	11	0	2	3	6	1	4	1	1	5	0	0	1	0	0	0
Paraburkholderia xenovorans LB400	1	5	5	3	2	0	1	1	1	1	2	1	3	1	12	0	1	3	12	0	2	1	0	1	2	2	2	2	1	3	1	2	0	0
Burkholderia cepacia ATCC 25416	1	2	2	3	2	0	0	1	1	1	1	1	2	2	6	2	1	2	11	0	2	1	0	1	2	2	2	2	1	3	1	1	0	0
Pseudomonas putida NBRC 14164	1	1	1	1	1	1	1	1	1	1	1	1	1	1	1	1	1	2	9	0	2	1	0	1	2	3	1	1	1	3	1	1	0	0
Pseudomonas putida KT2440	1	1	1	1	1	1	1	1	1	1	1	1	1	1	5	0	1	2	9	0	0	1	0	1	2	2	1	1	1	3	1	1	0	0
Salmonella enterica subsp. enterica serovar Typhimurium str. LT2	1	1	1	1	3	1	1	1	1	1	1	1	1	1	2	1	1	1	3	1	1	1	0	1	3	3	1	1	1	2	1	1	0	0
Escherichia coli O157:H7 str. Sakai	1	1	1	1	2	1	1	1	1	1	1	1	1	1	2	1	1	1	5	1	1	1	0	1	1	2	1	1	1	1	1	1	1	1
Escherichia coli BW25113	1	1	1	1	1	1	1	1	1	1	1	1	1	1	0	2	1	1	5	1	1	1	0	1	1	2	1	1	1	1	1	1	1	1

## Sheet: TableS2
Table S2. Identification of genes encoding for the central carbon metabolism and synthesis pathways of stress-related molecules in P. xenovorans LB400
Protein	Cofactor	Locus tag	Identity (%)	Coverage (%)	Organism
TCA cycle
Bifunctional citrate synthase - MerR (GltA1)	-	Bxe_A0781	30	79	Haloferax volcanii WFD11
Citrate synthase (GltA2)	-	Bxe_B2890	71	98	Rhizobium tropici CFN 299
Aconitate hydratase (AcnA1)	-	Bxe_B1533	60	99	P. aeruginosa PAO1
Aconitate hydratase B (AcnA2)	-	Bxe_B2903	54	88	Bradyrhizobium japonicum USDA
Type II isocitrate dehydrogenase (Idh1)	NADP+	Bxe_A0797	76	100	P. aeruginosa PA14
Type III isocitrate dehydrogenase (Idh2)	NADP+	Bxe_B0532	82	100	Azotobacter vinelandii 2-16
Type I isocitrate dehydrogenase (Idh3)	NAD+	Bxe_C0665	47	98	Thermus thermophilus HB8
2-Ketoglutarate dehydrogenase (SucA)	NAD+	Bxe_A2812	77	100	C. necator H16
Succinyl-CoA synthase (SucC)	ATP	Bxe_A0674	62	100	P. aeruginosa PAO1
Succinyl-CoA acetyl-CoA transferase (AarC1)	-	Bxe_B0292	50	99	Clostridium kluyveri DSM 555
Succinyl-CoA acetyl-CoA transferase (AarC2)	-	Bxe_B0397	57	99	Acetobacter aceti 1023
Succinyl-CoA acetyl-CoA transferase (AarC3)	-	Bxe_B1860	50	100	Clostridium kluyveri DSM 555
Succinate dehydrogenase (SdhC)	-	Bxe_B2892	67	98	E. coli K12
Class II fumarate hydratase (FumC)	-	Bxe_A1038	77	100	R. solanacearum GMI 1000
Class I fumarate hydratase (FumB)	-	Bxe_A3136	31	95	E. coli K12
Malate dehydrogenase (Mdh)	NAD+	Bxe_B2898	74	99	Syntrophobacter fumaroxidans MPOB
Glyoxylate shunt
Isocitrate lyase (MtbI)	-	Bxe_A1651	70	99	Mycobacterium tuberculosis H37Rv
Malate synthase A (AceB)	-	Bxe_A1655	54	98	Streptomyces clavuligerus NRRL3585
Malate synthase G (GlcG)	-	Bxe_A2223	75	99	Bordatella parapertyssis ATCC BAA-587
PEP, pyruvate and oxaloacetate (PPO) node
Malic enzyme (MaeB3)	NADP+	Bxe_A3355	61	99	E. coli K12
Malic enzyme (MaeB2)	NADP+	Bxe_A0557	61	99	E. coli K12
Malic enzyme (MaeB1)	NADP+	Bxe_A0283	63	100	E. coli K12
Oxaloacetate decarboxylase (Oad)	-	Bxe_B2147	41	97	P. aeruginosa PAO1
PEP carboxykinase (PckG)	GTP	Bxe_A4422	60	98	Mycobacterium smegmatis ATCC 700084
Phosphoenolpyruvate carboxylase (Ppc)	-	Bxe_A3412	61	95	R. solanacearum GMI 1000
Pyruvate dehydrogenase (PdhE)	NAD+	Bxe_A1541	79	100	C. necator H16
Lower EMP pathway
PEP synthase, water dikinase (PpsA)	AMP	Bxe_A1699	64	99	E. coli K12
Pyruvate phosphate dikinase (PpdK)	ATP/AMP	Bxe_B2644	43	93	Cenarchaeum symbiosum DP000238
Pyruvate kinase (KpyK)	ATP	Bxe_A0690	49	98	Buchnera aphidicola LI2
Enolase (Eno)	-	Bxe_A1573	91	100	R. pickettii 12J
Phosphoglycerate mutase (Pgm1)	-	Bxe_A0613	35	68	P. aeruginosa PAO1
Phosphoglycerate kinase (Ppk)	ATP/ADP	Bxe_A0689	86	99	R. solanacearum GMI1000
Glyceraldehyde-3-phosphate dehydrogenase	NADH	Bxe_A0566	85	100	Cupriavidus necator H16
Upper EMP pathway
Fructose bi-phosphate aldolase class II (CcbA1)	-	Bxe_A0691	72	100	Xanthobacter flavus H4-14
Fructose bi-phosphate aldolase class I (CcbA2)	-	Bxe_B1334	56	100	C. necator H16
Fructose bi-phosphate aldolase class II (CcbA3)	-	Bxe_B2447	78	100	C. necator H16
Fructose 1,6-bisphosphatase (Fbp1)	-	Bxe_A0920	72	98	P. aeruginosa PAO1
Fructose 1,6-bisphosphatase (Fbp2)	-	Bxe_B2450	57	93	Cupriavidus necator H16
Glucose-6-phosphate isomerase (Pgi)	-	Bxe_A2287	57	95	Deinococcus geothermalis DSM 11300
Polyphosphate glucokinase (Glk2)	PolyP	Bxe_B0216	30	76	M. tuberculosis H37Rv
Glucokinase-HexR fusion protein (Glk1)	Ppi	Bxe_A3454	44	96	Shigella flexneri 2a
Non oxidative branch of the pentose-phosphate (PP) pathway
Transketolase (Tkt1)	-	Bxe_B2448	67	98	C. necator H16
Transketolase (Tkt2)	-	Bxe_A0565	66	99	Vibrio choleae ATCC 39315
Transaldolase (Tal)	-	Bxe_A3318	88	100	S. flexneri 2a
Ribulose-5-phosphate 3-epimerase (Rpe1)	-	Bxe_A0463	70	98	S. flexneri 2a
Ribulose-5-phosphate 3-epimerase (Rpe2)	-	Bxe_B2446	61	98	S. flexneri 2a
Ribose-5-phosphate isomerase (Rpi)	-	Bxe_A2538	66	100	E. coli K12
Oxidative branch of the PP pathway
Glucose-6-phosphate dehydrogenase (Zwf1)	NADP+	Bxe_A3452	49	92	M. smegmatis ATCC 7084
Glucose-6-phosphate dehydrogenase (Zwf2)	NADP+	Bxe_B0215	43	73	Anabaena sp. PCC 7120
Glucose-6-phosphate dehydrogenase (Zwf3)	NADP+	Bxe_B1764	52	92	Shinorhizobium meliloti 1021
6-Phosphogluconolactonase (Pgl)	-	Bxe_B0215	37	81	P. putida KT2440
6-Phosphogluconate dehydrogenase (Pgdh1)	NADP+	Bxe_B1341	50	78	Gluconobacter oxydans 621H
6-Phosphogluconate dehydrogenase (Pgdh2)	NADP+	Bxe_B2210	74	100	E. coli K12
ED pathway
6-Phosphogluconate dehydratase (Edd)	-	Bxe_A0589	62	98	P. aeruginosa PAO1
KDPG aldolase (Eda)	-	Bxe_A0590	45	100	Dickeya dadantii 3937
NADP+ reducing enzymes
NAD(P) transhydrogenase beta subunit (PntB1)	-	Bxe_A4006	58	100	Rhodospirillum rubrum S1
NAD(P) transhydrogenase alpha subunit (PntA1)	-	Bxe_A4008	50	100	Rhodospirillum rubrum S1
NAD(P) transhydrogenase beta subunit (PntB2)	-	Bxe_C0526	43	96	Rhodospirillum rubrum S1
NAD(P) transhydrogenase alpha subunit (PntA2)	-	Bxe_C0524	42	94	Rhodospirillum rubrum S1
NADP-dependent ferrodoxin (Fpr)	-	Bxe_A4345	63	100	Azotobacter vinelandii OP1
L-Serine synthetic pathway
D-3-Phosphoglycerate dehydrogenase (SerA)	-	Bxe_A4423	39	95	Methanobacterium thermoautotrophicum dH
Phosphoserine aminotransferase (SerC)	-	Bxe_A0976	66	98	R. solanacearum GI1000
Phosphoserine phosphatase (SerB)	-	Bxe_A2331	62	98	Polaromonas sp. JS666
L-Aspartate synthetic pathway
Argininosuccinate lyase (ArgH)	-	Bxe_A3415	83	100	C. metallidurans CH34
Argininosuccinate synthase (ArgG)	-	Bxe_A0756	60	99	P. aeruginosa PAO1
L-Arginine synthetic pathway
L-Glutamate dehydrogenase (GdhA)	NADPH	Bxe_A0596	66	99	Thermotoga maritima ATCC 43589
L-Glutamate dehydrogenase (GdhA2)	NADH	Bxe_B0842	46	99	Halomonas elongata DSM 2581
Arginine synthesis bifunctional protein (ArgJ)	-	Bxe_A0496	91	100	Burkholderia mallei ATCC 14847
Acetylglutamate kinase (NagK)	ATP	Bxe_A4385	84	100	C. matallidurans CH34
N-Acetyl-γ-glutamylphosphate reductase (ArgC)	-	Bxe_A0277	66	100	R. solanacearum GI1000
Acetylornithine aminotransferase (ArgD)	-	Bxe_A0827	81	99	R.solanacearum GI1000
Arginine synthesis bifunctional protein (ArgJ)	-	Bxe_A0496	91	100	Burkholderia sp. 383
Ornithine carbamoyltransferase (ArgI)	-	Bxe_A0757	79	100	Ralstonia picketii 12J
Argininosuccinate synthase (ArgG)	-	Bxe_A0756	60	99	P. aeruginosa PAO1
Argininosuccinate lyase (ArgH)	-	Bxe_A3415	83	100	C. necator JMP134
Putrescine synthesis
Arginine decarboxylase	-	Bxe_A3477	49	96	E. coli K12
Agmatinase	-	Bxe_B0946	78	100	Chromobacterium violaceum ATCC 12472
Degradation of polyhydroxybutyrate (PHB)
PHB depolymerase (PhaZ1)	-	Bxe_A3308	76	99	C. necator H16
PHB depolymerase (PhaZ2)	-	Bxe_B2941	63	98	C. necator H16
PHB depolymerase (PhaZ6)	-	Bxe_B2846	39	95	C. necator H16
PHB depolymerase (PhaZ7)	-	Bxe_A3270	33	85	C. necator H16
PHB oligomer hydrolase (PhaY1)	-	Bxe_B2223	50	98	C. necator H16
PHB oligomer hydrolase (PhaY2)	-	Bxe_A1368	63	99	C. necator H16
3-hydroxybutyrate dehydrogenase (HBDH)	-	Bxe_B0969	40	98	C. necator H16

## Sheet: TableS3
Table S3. Identification of genes encoding compatible solutes in P. xenovorans LB400
Protein	Locus tag	Identity (%)	Coverage (%)	Organism
Oxygen-dependent choline dehydrogenase (BetA)	Bxe_B1592	96	100	P. aromaticivorans BN5
NAD/NADP-dependent betaine aldehyde dehydrogenase (BetB)	Bxe_B1591	69	100	E. coli K12
NAD/NADP-dependent betaine aldehyde dehydrogenase (BetB)	Bxe_B1591	78	100	P. aeruginosa PAO1
Trehalose-6-phosphate synthase (OtsA)	Bxe_A3374	43	94	Acinetobacter baylyi ADP1
Trehalose-6-phosphate synthase (OtsA)	Bxe_A3374	54	98	Enterobacter sp. 638
Trehalose-6-phosphate synthase (OtsA)	Bxe_A1242	55	95	Enterobacter sp. 638
Trehalose-6-phosphate synthase (OtsA)	Bxe_A2256	56	96	Enterobacter sp. 638
Trehalose-6-phosphate synthase (OtsA)	Bxe_C0845	49	95	Enterobacter sp. 638
Trehalose-6-phosphate phosphatase (OtsB)	Bxe_A1241	47	90	Salmonella typhimurium LT2
Ectoine synthesis
L-2,4-diaminobutyric acid acetyltransferase (EctA)	not found	not found	not found	Halomonas elongata DSM 2581
Diaminobutyrate--2-oxoglutarate transaminase (EctB)	Bxe_B1978	33	99	Halomonas elongata DSM 2581
L-ectoine synthase (EctC)	not found	not found	not found	Halomonas elongata DSM 2581
Ectoine dioxygenase (EctD)	Bxe_A4369	23	69	Halomonas elongata DSM 2581
Ectoine degradation
Ectoine hydrolase (DoeA)	Bxe_C0063	65	99	Halomonas elongata DSM 2581
N-alpha-acetyl-L-2,4-diaminobutyric acid deacetylase (DoeB)	Bxe_C0058	63	94	Halomonas elongata DSM 2581
Aspartate-semialdehyde dehydrogenase (DoeC)	Bxe_C0060	55	96	Halomonas elongata DSM 2581
Diaminobutyrate--2-oxoglutarate transaminase (DoeD)	Bxe_C0061	63	99	Halomonas elongata DSM 2581

## Sheet: TableS4
Table S4. Identification of genes encoding osmoprotectant transporters in P. xenovorans LB400
Protein	Locus tag		Identity percentage (%)	Locus tag
Proline/betaine transporter (ProP)	Bxe_A1509	49	96	E. coli K12
ABC proline/glycine betaine transporter (ProV)	Bxe_B1616	99	100	Paraburkholderia sp. USG1
ABC proline/glycine betaine transporter, inner membrane subunit (ProW)	Bxe_B1615	99	100	P. aromaticivorans BN5
Large-conductance mechanosensitive channel (MscL)	Bxe_A2316	97	100	P. phytofirmans DSM 17436
Large-conductance mechanosensitive channel (MscL)	Bxe_A2316	87	100	Paraburkholderia sp. Ac-20342
Potassium-transporting ATPase ATP-binding subunit (KdpB)	Bxe_A3251	80	99	Dechloromonas aromatica
Potassium-transporting ATPase KdpC subunit (KdpC)	Bxe_A3250	93	100	P. phytofirmans DSM 17436
Potassium-transporting ATPase KdpF subunit (KdpF)	Bxe_A3253	100	100	P. phytofirmans DSM 17436
Potassium-transporting ATPase ATP-binding subunit (KdpA)	Bxe_A3252	97	100	P. phytofirmans DSM 17436
ectoine/hydroxyectoine ABC transporter permease subunit (EhuD)	Bxe_C0067	97	100	P. aromaticivorans BN5
LB400_74420 glutamine ABC transporter permease	Bxe_C0066	94	100	P. sartisoli sp. nov
ectoine/hydroxyectoine ABC transporter ATP-binding protein (EhuA)	Bxe_C0064	93	100	P. susongensis sp.
ectoine-binding protein / hydroxyectoine-binding protein (EhuB)	Bxe_C0065	95	100	P. susongensis sp.

## Sheet: TableS5
Table S5. Identification of genes encoding osmoprotectant synthesis regulators in P. xenovorans LB400
Protein	Locus tag	Identity (%)	Coverage (%)	Organism
HTH-type transcriptional regulator (BetI)	Bxe_B1590	98	100	P. aromaticivorans BN5
